# Supplementary material for: Development and Evaluation of an Online Education-Entertainment Intervention to Increase Knowledge of HIV and Uptake of HIV Testing among Colombian Men Who Have Sex with Men (MSM)
Source: Int J Environ Res Public Health. 2021 Feb 12;18(4):1811. doi: 10.3390/ijerph18041811 (PMC7918496; doi:10.3390/ijerph18041811)
Supplement: Supplementary file 1 [file ijerph-18-01811-s001.zip]

Archive with 2 entries (2 files):
- Supplemental Material 1 Baseline characteristics by gender identity.docx
- Supplemental Material 2 Measures Spanish version.docx
